# Supplementary material for: Revealing serum lipidomic characteristics and potential lipid biomarkers in patients with POEMS syndrome
Source: J Cell Mol Med. 2021 Mar 28;25(9):4307–15. doi: 10.1111/jcmm.16486 (PMC8093959; doi:10.1111/jcmm.16486)
Supplement: Supplementary file 1 — Table S1‐S6 [file JCMM-25-4307-s001.xlsx]

## Sheet: 1
Table 1. Lipid profile and fasting blood glucose of 24 healthy controls
Number of healthy control	Total cholesterol (mmol/L)	Total Triglyceride (mmol/L)	HDL-C* (mmol/L)	LDL-C* (mmol/L)	FBG* (mmol/L)
C1	5.14	0.75	1.31	3.59	4.4
C2	5.22	1.01	1.42	3.6	6.2
C3	5.02	0.68	1.71	3.04	5.3
C4	5.28	0.98	1.42	3.5	5.6
C5	4.54	0.69	1.47	2.99	5.1
C6	5.11	0.51	2.26	2.65	5.2
C7	4.05	1.32	1.23	2.41	6
C8	2.79	1	0.91	1.53	5.6
C9	4.15	0.81	1.56	2.31	4.5
C10	4.35	0.78	1.24	2.77	4.5
C11	4.93	1.23	1.23	3.31	4.6
C12	5.04	1.15	1.24	3.29	5.1
C13	4.05	0.53	1.82	2.06	5
C14	4.6	1.11	1.2	3.08	6
C15	4.97	1.34	1.34	3.2	5.2
C16	4.16	1.27	1.13	2.61	5.2
C17	5.5	0.95	2.45	4.11	5.1
C18	5.19	1.27	1.18	3.45	4.3
C19	4.17	1.49	0.95	2.84	5.3
C20	5.14	1.68	1.13	3.37	5.2
C21	3.71	0.84	1.92	1.46	5.4
C22	4.02	1.23	2.32	0.92	5.5
C23	6.34	1.69	1.13	4.71	5.5
C24	4.32	0.89	1.84	1.97	4.7
* HDL-C High density lipoprotein cholesterol, LDL-C low density lipoprotein cholesterol, FBG fasting blood glucose.

## Sheet: 2
Table 2. Altered lipids by mass spectrometry between 24 newly-diagnosed POEMS syndrome patients and their paired heathy control
Compound ID	Lipid name	Lipid category	Lipid subclass	bLower in patients	aHigher in patients	P value	FDR	VIP score	Retention time	m/z	Ion mode
Com_514_neg	12S-acetoxy-punaglandin 1	Fatty Acyls	Eicosanoids	18	1	6.0791e-09	1.4557e-07	1.7366	13.5865	1195.43	negative
Com_402_neg	Methyl (E)-2-dodecenoate	Fatty Acyls	Fatty acid esters	19	1	8.4442e-06	4.8647e-05	1.4256	7.36595	423.348	negative
Com_1621_neg	(9S,10S)-10-hydroxy-9-(phosphonooxy)octadecanoate	Fatty Acyls	Fatty acids and conjugates	18	2	0.0014803	0.0041339	1.0703	5.52955	395.22	negative
Com_374_neg	16-oxo-heptadecanoic acid	Fatty Acyls	Fatty acids and conjugates	19	1	0.00030608	0.0010431	1.197	8.84637	567.462	negative
Com_1715_neg	17-oxo-20Z-hexacosenoic acid	Fatty Acyls	Fatty acids and conjugates	18	1	9.3214e-07	7.932e-06	1.537	6.11285	453.358	negative
Com_563_neg	25:2(5Z,9Z)(24Me)	Fatty Acyls	Fatty acids and conjugates	18	4	0.0024988	0.0064583	1.0233	13.5515	437.363	negative
Com_539_neg	2-mercapto-octadecanoic acid	Fatty Acyls	Fatty acids and conjugates	21	1	3.9404e-06	2.6198e-05	1.4662	10.0702	631.481	negative
Com_567_neg	7Z,10Z-Hexadecadienoic acid	Fatty Acyls	Fatty acids and conjugates	21	1	1.4149e-09	4.4007e-08	1.7836	12.7465	503.41	negative
Com_546_neg	7Z,10Z-Hexadecadienoic acid	Fatty Acyls	Fatty acids and conjugates	19	1	8.0748e-10	2.9527e-08	1.8006	11.4012	503.409	negative
Com_1712_neg	cis-5-Dodecenoic acid	Fatty Acyls	Fatty acids and conjugates	18	1	4.3872e-05	0.00020329	1.3292	6.11285	395.317	negative
Com_380_neg	Hexacosanoic acid	Fatty Acyls	Fatty acids and conjugates	22	0	3.3693e-08	5.5257e-07	1.6758	8.5683	441.394	negative
Com_1642_neg	Phytomonic acid	Fatty Acyls	Fatty acids and conjugates	20	3	1.7036e-06	1.2949e-05	1.5083	4.4187	341.27	negative
Com_1624_neg	Tetracosatetraenoic acid (24:4n-6)	Fatty Acyls	Fatty acids and conjugates	18	2	0.00013203	0.00050965	1.257	5.4938	405.3	negative
Com_1040_neg	Arachidonic acid	Fatty Acyls	Fatty acids and conjugates	22	0	3.8611e-17	2.2855e-14	2.1304	15.6509	303.235	negative
Com_591_pos	17-oxo-20Z-hexacosenoic acid	Fatty Acyls	Fatty acids and conjugates	2	18	5.2296e-09	1.2749e-07	1.7416	6.0819	817.72	positive
Com_528_neg	Geranyl 3-methylbutanoate	Fatty Acyls	Fatty alcohol esters	18	1	6.375e-06	3.8853e-05	1.4409	10.6113	475.378	negative
Com_166_neg	Avocadyne	Fatty Acyls	Fatty alcohols	21	1	9.3437e-10	3.2836e-08	1.7962	14.0776	567.462	negative
Com_466_neg	Muricatacin	Fatty Acyls	Fatty alcohols	20	1	5.7815e-06	3.5987e-05	1.4461	13.7502	567.462	negative
Com_183_pos	1,11-Triacontanediol	Fatty Acyls	Fatty alcohols	1	20	0.0031161	0.0078002	1.0026	19.7594	493.441	positive
Com_543_neg	tetracosanal	Fatty Acyls	Fatty aldehydes	20	1	1.3671e-05	7.3682e-05	1.3987	9.83572	397.368	negative
Com_607_neg	DG(14:1(9Z)/18:4(6Z,9Z,12Z,15Z)/0:0)	Fatty Acyls	Lineolic acids and derivatives	19	1	4.9014e-08	7.6666e-07	1.6616	17.7296	1115.85	negative
Com_480_neg	6-HODE	Fatty Acyls	Octadecanoids	18	1	1.9389e-09	5.7899e-08	1.7738	13.6008	591.462	negative
Com_617_pos	9Z-Tritriacontene	Fatty Acyls	Hydrocarbons	2	21	3.0392e-10	1.3269e-08	1.829	15.1767	926.047	positive
Com_386_neg	DG(12:0/17:2(9Z,12Z)/0:0)[iso2]	Glycerolipids	Diradylglycerols	21	1	4.0826e-07	4.0917e-06	1.5745	8.32668	521.419	negative
Com_354_neg	DG(12:0/17:2(9Z,12Z)/0:0)[iso2]	Glycerolipids	Diradylglycerols	19	1	1.2326e-05	6.7658e-05	1.4046	7.77127	521.419	negative
Com_547_neg	DG(12:0/17:2(9Z,12Z)/0:0)[iso2]	Glycerolipids	Diradylglycerols	19	1	0.00013649	0.0005254	1.2548	11.5442	521.418	negative
Com_536_neg	DG(12:0/17:2(9Z,12Z)/0:0)[iso2]	Glycerolipids	Diradylglycerols	18	1	0.00046447	0.0014945	1.1654	10.4691	521.42	negative
Com_544_neg	DG(13:0/18:2(9Z,12Z)/0:0)[iso2]	Glycerolipids	Diradylglycerols	19	1	4.4979e-05	0.00020735	1.3277	11.1239	549.451	negative
Com_313_neg	DG(13:0/18:3(9Z,12Z,15Z)/0:0)[iso2]	Glycerolipids	Diradylglycerols	21	1	1.854e-07	2.1812e-06	1.6083	14.3985	547.436	negative
Com_504_neg	DG(13:0/20:5(5Z,8Z,11Z,14Z,17Z)/0:0)[iso2]	Glycerolipids	Diradylglycerols	19	1	1.0786e-06	8.8712e-06	1.5302	13.836	553.429	negative
Com_369_neg	DG(13:0/20:5(5Z,8Z,11Z,14Z,17Z)/0:0)[iso2]	Glycerolipids	Diradylglycerols	20	2	1.0798e-05	5.9874e-05	1.412	9.18092	571.436	negative
Com_167_neg	DG(13:0/22:6(4Z,7Z,10Z,13Z,16Z,19Z)/0:0)[iso2]	Glycerolipids	Diradylglycerols	21	1	4.125e-06	2.7292e-05	1.4638	14.0776	597.455	negative
Com_1731_neg	MG(0:0/24:1(15Z)/0:0)	Glycerolipids	Monoradylglycerols	20	1	4.8407e-11	2.9836e-09	1.8782	6.96708	439.375	negative
Com_506_neg	CDP-DG(18:1(11Z)/18:2(9Z,12Z))	Glycerophospholipids	CDP-glycerols	19	1	5.3932e-07	5.0498e-06	1.5621	13.8216	984.511	negative
Com_500_neg	1,2-Didocosahexaenoyl-sn-glycero-3-phosphocholine	Glycerophospholipids	Glycerophosphocholines	21	1	5.1752e-06	3.2796e-05	1.452	13.8931	922.556	negative
Com_255_pos	PC(16:0/18:1(9Z))	Glycerophospholipids	Glycerophosphocholines	20	0	9.347e-16	3.1616e-13	2.0879	18.0183	782.564	positive
Com_118_neg	LysoPC(20:4(5Z,8Z,11Z,14Z))	Glycerophospholipids	Glycerophosphocholines	0	22	5.3376e-07	5.0326e-06	1.5625	14.2698	1085.66	negative
Com_1583_neg	PC(O-14:1(1E)/0:0)	Glycerophospholipids	Glycerophosphocholines	20	1	1.6412e-07	1.9651e-06	1.6134	5.02417	450.302	negative
Com_66_neg	PC(P-15:0/0:0)	Glycerophospholipids	Glycerophosphocholines	20	0	1.0262e-14	1.9835e-12	2.0512	15.6724	464.317	negative
Com_577_neg	PE(14:0/20:2(11Z,14Z))	Glycerophospholipids	Glycerophosphoethanolamines	1	18	9.2879e-08	1.2746e-06	1.6366	14.8753	714.51	negative
Com_525_pos	PE(DiMe(11,3)/DiMe(11,3))	Glycerophospholipids	Glycerophosphoethanolamines	18	3	0.0016158	0.0044343	1.0626	15.9472	846.528	positive
Com_926_neg	PE(P-16:0e/0:0)	Glycerophospholipids	Glycerophosphoethanolamines	20	0	4.7479e-12	4.0149e-10	1.9337	15.1241	436.285	negative
Com_536_pos	PS(17:2(9Z,12Z)/22:6(4Z,7Z,10Z,13Z,16Z,19Z))	Glycerophospholipids	Glycerophosphoserines	20	0	2.9711e-05	0.00014512	1.3532	16.1818	818.501	positive
Com_1133_neg	4'-Hydroxyanigorootin	Polyketides	Flavonoids	18	0	6.2287e-06	3.8233e-05	1.4421	1.14472	571.121	negative
Com_1421_neg	Robustic acid methyl ether	Polyketides	Flavonoids	20	1	0.00017872	0.00066796	1.236	1.00962	375.129	negative
Com_1132_neg	trans-3,3',4',5,5',7-Hexahydroxyflavanone	Polyketides	Flavonoids	19	0	3.908e-05	0.0001852	1.3364	1.14472	639.108	negative
Com_60_pos	Cyanidin 3-(6'',6'''-di-p-coumarylsophoroside)-5-(6-malonylglucoside)	Polyketides	Flavonoids	18	4	6.2386e-06	3.8233e-05	1.442	17.4731	1190.25	positive
Com_839_neg	Copalic acid	Prenol lipids	Diterpenoids	19	0	1.5024e-16	6.776e-14	2.1131	15.2242	303.234	negative
Com_465_neg	31-hydroxy-32,35-anhydrobacteriohopanetetrol	Prenol lipids	Hopanoids	20	1	4.6005e-06	2.957e-05	1.4582	13.7502	589.443	negative
Com_341_neg	31-hydroxy-32,35-anhydrobacteriohopanetetrol	Prenol lipids	Hopanoids	21	2	3.8126e-07	3.864e-06	1.5775	7.78557	589.446	negative
Com_417_neg	31-hydroxy-32,35-anhydrobacteriohopanetetrol	Prenol lipids	Hopanoids	19	1	1.3781e-07	1.7028e-06	1.6206	7.3445	589.447	negative
Com_1751_neg	31-hydroxy-32,35-anhydrobacteriohopanetetrol	Prenol lipids	Hopanoids	18	2	2.1429e-07	2.4479e-06	1.6023	6.68972	589.446	negative
Com_474_neg	32,35-anhydrobacteriohopan-11-ene-tetrol	Prenol lipids	Hopanoids	21	1	1.1544e-09	3.8565e-08	1.7898	13.6294	571.436	negative
Com_430_neg	3,4-Dihydrospheroidenone	Prenol lipids	Isoprenoids	18	2	3.1975e-06	2.2067e-05	1.4769	7.76412	565.446	negative
Com_471_neg	Anhydrorhodovibrin	Prenol lipids	Isoprenoids	20	1	3.3392e-09	8.8692e-08	1.7564	13.6794	565.441	negative
Com_1750_neg	Anhydrorhodovibrin	Prenol lipids	Isoprenoids	18	2	9.4101e-06	5.2939e-05	1.4197	6.68972	565.446	negative
Com_538_neg	Diketospirilloxanthin/ 2,2'-Diketospirilloxanthin	Prenol lipids	Isoprenoids	18	2	8.8743e-05	0.00036543	1.2839	10.3054	605.405	negative
Com_416_neg	Rhodovibrin	Prenol lipids	Isoprenoids	20	2	3.4437e-06	2.3414e-05	1.4732	7.3445	565.446	negative
Com_20_neg	Spheroidene	Prenol lipids	Isoprenoids	20	1	2.6029e-07	2.8516e-06	1.594	8.48325	567.461	negative
Com_1733_neg	2'-Apo-beta-carotenal	Prenol lipids	Sesquaterpenoids	18	1	2.1546e-06	1.5665e-05	1.4968	6.94563	489.357	negative
Com_444_neg	Ipomeatetrahydrofuran	Prenol lipids	Sesquiterpenoids	19	1	7.1165e-05	0.00030519	1.2984	7.64332	511.399	negative
Com_1767_neg	Ipomeatetrahydrofuran	Prenol lipids	Sesquiterpenoids	18	1	6.141e-05	0.00026889	1.3079	6.04852	511.399	negative
Com_638_neg	3beta-Acetoxy-11alpha-methoxy-12-ursen-28-oic acid	Prenol lipids	Triterpenoids	19	0	2.9308e-09	8.0107e-08	1.7606	17.0391	1083.79	negative
Com_58_pos	7,8-Dehydroastaxanthianthin	Prenol lipids	Triterpenoids	18	3	7.9156e-06	4.6263e-05	1.4292	17.4695	1189.74	positive
Com_570_neg	beta-Sitosterol acetate	Prenol lipids	Triterpenoids	18	1	6.8552e-08	1.0192e-06	1.6486	11.8144	501.394	negative
Com_138_pos	Hoduloside VIII	Prenol lipids	Triterpenoids	0	19	4.5959e-11	2.9611e-09	1.8795	16.7961	955.464	positive
Com_576_neg	(3'-sulfo)Galbeta-Cer(d18:1/16:0(2OH))	Sphingolipids	Acidic glycosphingolipids	20	0	1.4269e-12	1.5445e-10	1.9598	13.5586	794.504	negative
Com_249_pos	Cer(d18:0/13:0)	Sphingolipids	Ceramides	18	3	0.00074161	0.0022175	1.1284	19.1265	536.442	positive
Com_166_pos	Cer(d18:0/20:0)	Sphingolipids	Ceramides	18	2	2.3962e-07	2.6793e-06	1.5975	16.7424	1192.18	positive
Com_469_neg	N-[(4E,8E)-1,3-dihydroxyoctadeca-4,8-dien-2-yl]hexadecanamide	Sphingolipids	Ceramides	22	1	7.7771e-08	1.1194e-06	1.6436	13.743	580.495	negative
Com_897_neg	AS 1-1	Sphingolipids	Glycosphingolipids	2	22	2.562e-07	2.819e-06	1.5947	14.9818	666.499	negative
Com_1730_neg	(22Alpha)-hydroxy-campest-4-en-3-one	Sterol Lipids	Bile acids, alcohols and derivatives	18	2	0.00024353	0.00087053	1.2138	7.01712	459.347	negative
Com_1595_neg	7a,12a-Dihydroxy-5a-cholestan-3-one	Sterol Lipids	Cholestane steroids	18	1	2.5079e-07	2.7813e-06	1.5956	4.95268	463.34	negative
Com_1817_neg	(20R)-24-Hydroxy-19-norgeminivitamin D3	Sterol Lipids	Secosteroids	21	2	2.4729e-06	1.761e-05	1.4899	4.10557	551.394	negative
Com_388_neg	1alpha-hydroxy-2beta-(4-hydroxybutoxy)vitamin D3 / 1alpha-hydroxy-2beta-(4-hydroxybutoxy)cholecalciferol	Sterol Lipids	Secosteroids	19	2	3.1699e-06	2.1994e-05	1.4774	8.19873	533.384	negative
Com_1714_neg	2alpha-(3-Hydroxypropyl)-1alpha,25-dihydroxy-19-norvitamin D3	Sterol Lipids	Secosteroids	19	2	2.0697e-06	1.5178e-05	1.4988	6.11285	507.368	negative
Com_940_neg	5beta-scymnol sulfate	Sterol Lipids	Steroid conjugates	19	1	1.4942e-07	1.8221e-06	1.6173	7.33737	529.285	negative
Com_332_neg	Asparagoside B	Sterol Lipids	Steroidal glycosides	20	2	3.447e-05	0.00016538	1.3442	7.86418	577.374	negative
Com_454_neg	25-hydroxy-cholesterol(d3)	Sterol Lipids	Sterols	20	1	1.0379e-05	5.7671e-05	1.4142	9.78567	450.366	negative
Com_448_neg	6beta-acetoxy-24-methylcholestan-3beta,5alpha,22R,24-tetrol	Sterol Lipids	Sterols	19	1	8.4699e-06	4.8661e-05	1.4255	7.51537	489.358	negative
Com_379_neg	Aragusteroketal	Sterol Lipids	Sterols	20	1	6.3179e-07	5.7178e-06	1.5549	8.62548	535.4	negative
Com_387_neg	Aragusteroketal	Sterol Lipids	Sterols	20	2	1.4949e-07	1.8221e-06	1.6173	8.23377	535.4	negative
Com_466_pos	5b-Pregnanediol	Sterol Lipids	Pregnane steroids	20	1	1.0136e-09	3.472e-08	1.7938	1.20382	327.245	positive

## Sheet: 3
Table 3.1 The pathway-enrichment analysis of altered lipids between 24 POEMS syndrome patients and paired healthy controls by mummichog algorithm
	aTotal metabolites	Total hits	cSignificant hits	dExpected	eFET	fEASE
De novo fatty acid biosynthesis	106	14	9	3.9521	0.003589	0.015333
Vitamin E metabolism	54	18	10	2.0133	0.0091113	0.029037
Bile acid biosynthesis	82	48	19	3.0573	0.034452	0.062484
C21-steroid hormone biosynthesis and metabolism	112	24	11	4.1758	0.035399	0.081118
Fatty acid activation	74	10	6	2.759	0.028727	0.10201
a Total number of metabolites in the pathway
b Total number of m/z hits from altered lipids between patients and healthy controls in the pathway
c Total number of m/z hits from altered lipids that were considered significant based on the given cut-off value of p<0.00001
d The expected number of metabolites in the pathway
e The fischer's exact p value for the pathway
f EASE score, a modified fischer's exact p value for the pathway
Table 3.2 The pathway-enrichment analysis of altered lipids between 24 POEMS syndrome patients and paired healthy controls by GSEA method
	aTotal metabolites	bHits	P value	Adjusted pvalue	cNES
C21-steroid hormone biosynthesis and metabolism	112	24	0.01449	0.1875	2.231
Vitamin A (retinol) metabolism	67	13	0.01538	0.1875	1.903
Vitamin E metabolism	54	18	0.01562	0.1875	2.229
Bile acid biosynthesis	82	38	0.01667	0.1875	3.331
Androgen and estrogen biosynthesis and metabolism	95	9	0.01667	0.1875	2.407
Dynorphin metabolism	8	1	0.01887	0.1875	1.356
Galactose metabolism	41	6	0.02128	0.1875	-1.845
Aspartate and asparagine metabolism	114	6	0.02128	0.1875	-1.723
Sialic acid metabolism	107	7	0.02326	0.1875	-1.994
Aminosugars metabolism	69	7	0.02326	0.1875	-1.766
Xenobiotics metabolism	110	8	0.02439	0.1875	-1.872
Putative anti-Inflammatory metabolites formation from EPA	27	2	0.025	0.1875	-1.625
De novo fatty acid biosynthesis	106	14	0.03077	0.213	1.677
Hexose phosphorylation	20	4	0.04348	0.2795	-1.735
Vitamin D3 (cholecalciferol) metabolism	16	8	0.04918	0.2951	1.572
a Total number of metabolites in the pathway
b Total number of m/z hits from altered lipids between patients and healthy controls in the pathway
c NES, Normalized enrichment score, GSEA score normalized to the average enrichment score of random samples of the same size

## Sheet: 4
Table 4. Lipids significantly correlated with VEGF level in 24 baseline serum samples of POEMS syndrome patients
Compound ID	Lipid name	Lipid category	Lipid subclass	Pearson correlation coefficient	P value	Retention time	m/z	Ion mode
Com_1751_neg	31-hydroxy-32,35-anhydrobacteriohopanetetrol	Prenol lipids	Hopanoids	-0.489	0.015	6.68972	589.446	negative
Com_249_pos	Cer(d18:0/13:0)	Sphingolipids	Ceramides	-0.465	0.022	19.1265	536.442	positive

## Sheet: 5
Table 5. Lipids significantly correlated with clinical risk stratification in 24 baseline serum samples of POEMS syndrome patients
Compound ID	Lipid name	Lipid category	Lipid subclass	Spearson correlation coefficient	P value	Retention time	m/z	Ion mode
Com_591_pos	17-oxo-20Z-hexacosenoic acid	Fatty Acyls	Fatty Acids and Conjugates	0.423	0.04	6.0819	817.72	positive
Com_617_pos	9Z-Tritriacontene	Fatty Acyls	Hydrocarbons	0.523	0.009	15.1767	926.047	positive
Com_536_pos	PS(17:2(9Z,12Z)/22:6(4Z,7Z,10Z,13Z,16Z,19Z))	Glycerophospholipids	Glycerophosphoserines	-0.415	0.044	16.1818	818.501	positive
Com_465_neg	31-hydroxy-32,35-anhydrobacteriohopanetetrol	Prenol lipids	Hopanoids	0.57	0.004	13.7502	589.443	negative

## Sheet: 6
Table 6.1. Altered lipids between baseline vs. follow-up serum in 16 POEMS syndrome patients with CRV/PRV
Lipids number	Lipids systematic name	Category	Main Class	FC	P value	FDR	VIP	Baseline vs. Follow-up		Retention time	m/z	Ion mode
								Count (up)	Count (down)
Com_514_neg*	12S-acetoxy-punaglandin 1	Fatty Acyls	Eicosanoids	0.383039	<0.001	0.001437	1.8755	0	13	1195.43	13.5865	negative
Com_539_neg*	2-mercapto-octadecanoic acid	Fatty Acyls	Fatty Acids and Conjugates	0.155202	0.0062331	0.035282	1.366	1	14	631.481	10.0702	negative
Com_1040_neg*	Arachidonic acid	Fatty Acyls	Fatty Acids and Conjugates	0.124233	<0.001	<0.001	2.0695	0	15	303.235	15.6509	negative
Com_677_neg	Muridienin 1	Fatty Acyls	Fatty alcohols	0.139546	0.017405	0.067484	1.2055	3	13	559.473	16.8683	negative
Com_571_pos	11Z-Nonacosene	Fatty Acyls	Hydrocarbons	5.21322	0.018093	0.068466	1.1989	13	2	445.42	7.5655	positive
Com_341_pos	30:3(5Z,9Z,23Z)	Fatty Acyls	Fatty Acids and Conjugates	6.63306	<0.001	<0.001	2.5066	15	0	485.371	3.99402	positive
Com_148_pos	Behenyl linoleate	Fatty Acyls	Fatty esters	0.352249	0.010885	0.050436	1.2821	1	13	1178.18	16.7496	positive
Com_372_pos	PA(13:0/18:2(9Z,12Z))	Glycerophospholipids	Glycerophosphates	9.06372	<0.001	<0.001	2.1989	16	0	631.433	5.21135	positive
Com_118_neg*	LysoPC(20:4(5Z,8Z,11Z,14Z))	Glycerophospholipids	Glycerophosphocholines	3.16636	0.0008257	0.0086537	1.6211	12	0	1085.66	14.2698	negative
Com_1583_neg*	PC(O-14:1(1E)/0:0)	Glycerophospholipids	Glycerophosphocholines	0.206654	0.0078413	0.040348	1.3323	3	12	450.302	5.02417	negative
Com_66_neg*	PC(P-15:0/0:0)	Glycerophospholipids	Glycerophosphocholines	0.246245	<0.001	0.0013247	1.8868	0	13	464.317	15.6724	negative
Com_926_neg*	PE(P-16:0e/0:0)	Glycerophospholipids	Glycerophosphoethanolamines	0.126259	<0.001	0.0031626	1.7777	2	13	436.285	15.1241	negative
Com_370_pos	PG(12:0/15:0)	Glycerophospholipids	Glycerophosphoglycerols	6.60939	<0.001	<0.001	2.5179	16	0	653.441	5.17563	positive
Com_558_neg	PIP2(16:0/18:2(9Z,12Z))	Glycerophospholipids	Glycerophosphoinositol phosphates	0.489908	0.0047463	0.029477	1.4046	0	12	975.443	13.5586	negative
Com_341_neg*	31-hydroxy-32,35-anhydrobacteriohopanetetrol	Prenol lipids	Hopanoids	0.163709	0.018478	0.069144	1.1953	3	12	589.446	7.78557	negative
Com_375_pos	Vitamin A2 aldehyde	Prenol lipids	Retinoids	2.97548	<0.001	<0.001	2.463	13	0	565.409	5.35973	positive
Com_1771_neg	Turmeronol B	Prenol lipids	Sesquiterpenoids	3.58847	<0.001	0.0038218	1.755	13	0	277.144	5.9563	negative
Com_1774_neg	rac-4-Hydroxy-4-O-(beta-D-glucuronide)-all-trans-retinyl acetate	Prenol lipids	Terpene glycosides	3.43454	0.00080435	0.0085979	1.624	13	0	501.246	5.94915	negative
Com_166_pos*	Cer(d18:0/20:0)	Sphingolipids	Ceramides	0.300021	0.0011227	0.010993	1.5865	0	13	1192.18	16.7424	positive
Com_1770_neg	3,7-Dihydroxy-12-oxocholanoic acid	Sterol Lipids	Bile acids, alcohols and derivatives	3.49016	0.00060608	0.006979	1.6546	12	2	405.265	5.9849	negative
Com_1769_neg	Physalin E acetate	Sterol Lipids	Physalins and derivatives	10.1689	<0.001	0.0055474	1.6965	12	0	631.205	5.9849	negative
Com_940_neg*	5beta-scymnol sulfate	Sterol Lipids	Steroid conjugates	0.436034	0.0090561	0.044664	1.3106	1	12	529.285	7.33737	negative
Com_454_neg*	25-hydroxy-cholesterol(d3)	Sterol Lipids	Sterols	0.321368	0.043188	0.12058	1.0383	1	12	450.366	9.78567	negative
* Lipids also significantly altered in baseline serum of 24 POEMS syndrome patients compared with paired healthy controls and altered in the opposite direction after remission.
Table 6.2. Altered lipids between baseline vs. follow-up serum in 8 POEMS syndrome patients without CRV/PRV
Lipids number	Lipids systematic name	Category	Main Class	FC	P value	FDR	VIP	Baseline vs. Follow-up		Retention time	m/z	Ion mode
								Count (up)	Count (down)
Com_341_pos	30:3(5Z,9Z,23Z)	Fatty Acyls	Fatty Acids and Conjugates	7.02494	<0.001	0.015776	2.8434	8	0	485.371	3.99402	positive
Com_370_pos	PG(12:0/15:0)	Glycerophospholipids	Glycerophosphoglycerols	7.54262	<0.001	0.018198	2.7545	8	0	653.441	5.17563	positive
Com_372_pos	PA(13:0/18:2(9Z,12Z))	Glycerophospholipids	Glycerophosphates	10.4184	0.0008803	0.13272	2.4701	8	0	631.433	5.21135	positive
Com_375_pos	Vitamin A2 aldehyde	Prenol lipids	Retinoids	3.57692	<0.001	0.0093782	2.9288	6	0	565.409	5.35973	positive
Table 6.3. Altered lipids between patients with and without CRV/PRV in follow-up serum after treatment
Lipids number	Lipids systematic name	Category	Main Class	FC	P value	FDR	VIP	CRV/PRV vs. non-CRV/PRV	Retention time	m/z	Ion mode
Com_1950_neg	1-Hexadecanoyl-2-sn-glycero-3-phosphate	Glycerophospholipids	Glycerophosphates	0.48107	0.039825	0.91321	2.1581	Down	409.236	3.77818	negative
Com_2022_neg	LysoPE(0:0/18:2(9Z,12Z))	Glycerophospholipids	Glycerophosphoethanolamines	0.39995	0.015611	0.91321	2.4928	Down	522.284	3.35857	negative
Com_1771_neg*	Turmeronol B	Prenol lipids	Sesquiterpenoids	0.43737	0.004687	0.60436	2.8471	Down	277.144	5.9563	negative
Com_897_neg	AS 1-1	Sphingolipids	Glycosphingolipids	0.379	0.00073996	0.60436	3.2754	Down	666.499	14.9818	negative
Com_1029_neg	Cer(d18:1/17:0)	Sphingolipids	Ceramides	0.47829	0.0047132	0.60436	2.8456	Down	596.527	15.5866	negative
Com_1769_neg*	Physalin E acetate	Sterol Lipids	Physalins and derivatives	0.19545	0.0021645	0.60436	3.0407	Down	631.205	5.9849	negative
Com_162_neg	Kurilensoside G	Sterol Lipids	Steroid conjugates	0.42261	0.012791	0.88973	2.5566	Down	1195.73	14.1348	negative
* Lipids significantly altered between baseline and follow-up serum in patients with CRV/PRV.
